# Supplementary material for: Patterns of multimorbidity in primary care electronic health records: A systematic review
Source: J Multimorb Comorb. 2024 Jan 30;14:26335565231223350. doi: 10.1177/26335565231223350 (PMC10829499; doi:10.1177/26335565231223350)
Supplement: Supplemental Material - Patterns of multimorbidity in primary care electronic health records: A systematic review [file sj-xlsx-1-cob-10.1177_26335565231223350.xlsx]

## Sheet: Bisquera
Author	Bisquera			Pattern 1	Pattern 2	Pattern 3	Pattern 4	Pattern 5
Year	2021		List of diseases in this pattern	Anxiety, depression	Heart failure, atrial fibrillation, chronic kidney disease, chronic heart disease, stroke/TIA, peripheral arterial disease, dementia, osteroporosis	Osteoarthritis, cancer, chronic pain, hypertension, diabetes	Liver disease, viral hepatitis	Substance dependency, alcohol dependency, HIV
			Prevalence of the pattern	38.5%	6.8%	33.2%	0.8%	1.9%
			Name given by authors	Mental health	Cardiovascular	Pain	Liver disease	Dependence
Name of Disease	Percentage (total in the study)
Alcohol Dependence	N/A for all diseases
Atrial Fibrillation
Anxiety Disorders
Asthma
Cancer
Chronic Kidney Disease (CKD) - Stages 3-5
Chronic obstructive pulmonary disease (COPD)
Chronic Pain (Chronic pain &/or analgesic opioid prescribing)
Coronary Heart Disease (CHD) (includes Angina, MI)
Dementia (includes Alzheimer's)
Depression
Diabetes mellitus
Epilepsy
Heart Failure
HIV/AIDS
Hypertension
Inflammatory Bowel Disease (IBD)
Learning Disabilities
Liver Disease
Lupus
Serious Mental Illness
Morbid Obesity (BMI ≥40)
Multiple Sclerosis
Osteoporosis
Osteoarthritis
Peripheral Arterial Disease (PAD)
Parkinson's disease
Rheumatoid Arthritis
Sickle-Cell Anaemia
Substance dependency
Stroke and Transient Ischemic Attack (TIA)
Viral Hepatitis (B & C)

## Sheet: Diaz
Author	Diaz		Norway, male, 15-44	Pattern 1	Pattern 2
Year	2015		List of diseases in this pattern	Depression, anxiety, substance use	Dermatitis, asthma
			Prevalence of the pattern (if available)
			Name given by authors	Mental health	Respiratory/atopic
			Norway, male, 45-64	Pattern 1	Pattern 2	Pattern 3	Pattern 4
Name of Disease	Percentage (total in the study)		List of diseases in this pattern	Anxiety, depression, substance use	Cardiovascular disease, ischaemic heart disease, arrhythmia	Hypertension, hyperlipidemia, diabetes	Asthma, COPD
N/A	N/A		Prevalence of the pattern (if available)
			Name given by authors	Mental health	Cardiovascular	Cardio-endocrine	Respiratory
			Norway, male, 65+	Pattern 1	Pattern 2	Pattern 3	Pattern 4	Pattern 5	Pattern 6
			List of diseases in this pattern	Dementia, anxiety, depression	Other cardiovascular disease, gout, valvulopathy, chronic ulcer, arrhythmia, congestive heart failure	Diabetes, hypertension, other endocrine disorders	COPD, asthma	Arthropathy, benign prostatic hyperplasia	Malignant neoplasm, colorectal cancer, other haematological disorders, prostate cancer
			Prevalence of the pattern (if available)
			Name given by authors	Mental-geriatric	Cardiovascular	Cardio-endocrine	Respiratory	Musculoskeletal	Malignant
			Norway, female, 15-44	Pattern 1	Pattern 2
			List of diseases in this pattern	Depression, anxiety	Other endocrine diseases, hypothyroidism, hypertension
			Prevalence of the pattern (if available)
			Name given by authors	Mental health	Endocrine
			Norway, female, 45-64	Pattern 1	Pattern 2	Pattern 3
			List of diseases in this pattern	Depression, anxiety	Hypertension, diabetes, hyperlipidemia, other endocrine disorders, arthropathy	Asthma, COPD
			Prevalence of the pattern (if available)
			Name given by authors	Mental health	Cardio-endocrine	Respiratory
			Norway, female, 65+	Pattern 1	Pattern 2	Pattern 3	Pattern 4	Pattern 5
			List of diseases in this pattern	Depression, anxiety, dementia	Congestive heart failure, arrhythmia, valvulopathy, other cardiovascular disorders, chronic ulcer, other haematological disorders, ischemic heart diseases, diabetes, peripheral vascular disease, cardiovascular disease	Hyperlipidemia, hypertension	COPD, asthma	Osteoporosis, back pain
			Prevalence of the pattern (if available)
			Name given by authors	Mental-geriatric	Cardiovascular	Cardio-endocrine	Respiratory	Musculoskeletal
			West Europe & North America, male, 15-44	Pattern 1
			List of diseases in this pattern	Depression, anxiety
			Prevalence of the pattern (if available)
			Name given by authors	Mental health
			West Europe & North America, male, 45-64	Pattern 1	Pattern 2	Pattern 3	Pattern 4
			List of diseases in this pattern	Anxiety, depression, substance abue	Substance use, arrhythmia, cardiovascular disease	Diabetes, other cardiovascular diseases, ischaemic heart disease, hypertensoin, hyperlipidemia	Asthma, COPD
			Prevalence of the pattern (if available)
			Name given by authors	Mental health	Cardiovascular	Cardio-endocrine	Respiratory
			West Europe & North America, male, 65+	Pattern 1	Pattern 2	Pattern 3	Pattern 4
			List of diseases in this pattern	Depression, dementia, cataract, cerebrovascular disease	Peripheral vascular disease, hypertension, neuritis, anxiety, depression	Cerebrovascular disease, ischaemic heart disease, asthma, peripheral vascular disease	Congestive heart failure, arrhythmia, valvulopathy, other endocrine disorders, other cardiovascular disorders, other haematological disorders, diabetes
			Prevalence of the pattern (if available)
			Name given by authors	Mental-geriatric	Mental health	Cardiovascular	Cardio-endocrine
			West Europe & North America, female, 15-44	Pattern 1	Pattern 2
			List of diseases in this pattern	Depression, anxiety	Dermatitis, asthma
			Prevalence of the pattern (if available)
			Name given by authors	Mental health	Respiratory/atopic
			West Europe & North America, female, 45-64	Pattern 1	Pattern 2	Pattern 3	Pattern 4
			List of diseases in this pattern	Depression, anxiety, other endocrine diseases	Diabetes, hyperlipidemia, hypertension
			Prevalence of the pattern (if available)
			Name given by authors	Mental health	Cardio-endocrine
			West Europe & North America, female, 65+	Pattern 1	Pattern 2	Pattern 3	Pattern 4	Pattern 5
			List of diseases in this pattern	Dementia, depression, anxiety	Congestive heart failure, arrhythmia, valvulopathy, chronic ulcer, other haematological disorders, other cardiovascular disorders, thrombophlebitis, iron deficiency, ischaemic heart disease, dermatitis, cardiovascular disease	Diabetes, other endocrine disorders, hyperlipidemia, hypertension	COPD, asthma	Malignant neoplasms, breast cancer
			Prevalence of the pattern (if available)
			Name given by authors	Mental-geriatric	Cardiovascular	Cardio-endocrine	Respiratory	Malignant
			Eastern Europe, male, 15-44	Pattern 1
			List of diseases in this pattern	Depression, anxiety
			Prevalence of the pattern (if available)
			Name given by authors	Mental health
			Eastern Europe, male, 45-64	Pattern 1	Pattern 2
			List of diseases in this pattern	Depression, anxiety, low back pain, cervical pain	Hyperlipidemia, ischaemic heart disease, diabetes, hypertension
			Prevalence of the pattern (if available)
			Name given by authors	Mental health	Cardio-endocrine
			Eastern Europe, male, 65+	Pattern 1	Pattern 2	Pattern 3	Pattern 4	Pattern 5
			List of diseases in this pattern	Anxiety, arthropathy, depression, hyperlipidemia, hypertension, hypothyroidism, deafness, low back pain, asthma	Dementia, other cardiovascular disorders, valvulopathy, COPD, arrhythmia, congestive heart failure, asthma	Diabetes, ischaemic heart disease, cerebrovascular disease	Other haematological disorders, prostate cancer, malignant neoplasms, myocardial infarction, cervical pain, anxiety, arthropathy	Diabetes, low back pain, hypothyroidism, iron deficiency, benign prostate hyperplasia, dementia
			Prevalence of the pattern (if available)
			Name given by authors	Mental-psychosomatic	Cardiovascular	Cardio-endocrine	Malignant	Complex endocrine
			Eastern Europe, female, 15-44	Pattern 1	Pattern 2
			List of diseases in this pattern	Depression, anxiety, cervical pain	Other endocrine disorders, hypothyroidism
			Prevalence of the pattern (if available)
			Name given by authors	Mental health	Endocrine
			Eastern Europe, female, 45-64	Pattern 1	Pattern 2	Pattern 3	Pattern 4
			List of diseases in this pattern	Depression, anxiety, schizophrenia	Hypertension, diabetes, hyperlipidemia, arthropathy, ischaemic heart disease	Dermatitis, hypothyroidism, cervical pain, iron deficiency	Neuritis, low back pain
			Prevalence of the pattern (if available)
			Name given by authors	Mental-psychiatry	Cardio-endocrine	Haematological	Musculoskeletal
			Eastern Europe, female, 65+	Pattern 1	Pattern 2	Pattern 3
			List of diseases in this pattern	Depression, anxiety, low back pain, cardiovascular disease	Congestive heart failure, other cardiovascular disease, arrhythmia, valvulopathy, diabetes, other haematological disorders	other haematological disorders, iron deficiency, osteoporosis, dermatitis, hypothyroidism, COPD, thrombophlebitis, cataract
			Prevalence of the pattern (if available)
			Name given by authors	Mental health	Cardio-endocrine	Haematological
			Asia, Africa and Latin America, male, 15-44	Pattern 1	Pattern 2
			List of diseases in this pattern	Depression, anxiety	Asthma, cervical pain
			Prevalence of the pattern (if available)
			Name given by authors	Mental health	Respiratory
			Asia, Africa and Latin America, male, 45-64	Pattern 1	Pattern 2	Pattern 3	Pattern 4
			List of diseases in this pattern	Schizophrenia, anxiety, depression	Hypertension, gout, arthropathy	Diabetes, other cardiovascular diseases, ischaemic heart disease	Asthma, COPD
			Prevalence of the pattern (if available)
			Name given by authors	Mental-psychiatry	Cardiovascular	Cardio-endocrine	Respiratory
			Asia, Africa and Latin America, male, 65+	Pattern 1	Pattern 2	Pattern 3	Pattern 4
			List of diseases in this pattern	Gout, arrhythmia, congestive heart failure	Ischaemic heart diseases, myocardial infarction, diabetes, other endocrine disorders	other endocrine disorders, prostate cancer, other haematological disorders, hypothyroidism, hypertension, other cardiovascular diseases	Asthma, cataract, arthropathy, dermatitis, COPD; cervical pain, low back pain
			Prevalence of the pattern (if available)
			Name given by authors	Cardiovascular	Cardio-endocrine	Malignant	Musculoskeletal
			Asia, Africa and Latin America, female, 15-44	Pattern 1	Pattern 2	Pattern 3
			List of diseases in this pattern	Depression, anxiety, cervical pain, asthma	Other endocrine disorders, hypothyroidism	Iron deficiency, other haematological disorders
			Prevalence of the pattern (if available)
			Name given by authors	Mental health	Endocrine	Haematological
			Asia, Africa and Latin America, female, 45-64	Pattern 1	Pattern 2	Pattern 3	Pattern 4
			List of diseases in this pattern	Depression, anxiety	Diabetes, ischaemic heart disease, hypertension, arthropathy	Neuritis, hypothyroidism, other endocrine disorders	Dermatitis, iron deficiency, other haematological disorders
			Prevalence of the pattern (if available)
			Name given by authors	Mental health	Cardio-endocrine	Endocrine	Haematological
			Asia, Africa and Latin America, female, 65+	Pattern 1	Pattern 2	Pattern 3	Pattern 4
			List of diseases in this pattern	Other cardiovascular diseases, ischaemic heart diseases, cervical pain, depression, anxiety, arthropathy, dermatitis	Ischaemic heart diseases, other cardiovascular disorders, congestive heart failure, arrhythmia, hyperlipidemia	Dermatitis, dementia, iron deficiency, cataract, low back pain, other haematological disorders	Hyperlipidemia, hypertension, hypothyroidism, COPD, asthma, other haematological disorders
			Prevalence of the pattern (if available)
			Name given by authors	Mental-psychosomatic	Cardiovascular	Haematological	Other (hypertension, hypothyroidism, COPD, Asthma)

## Sheet: Foguet-Boreu
Author	Foguet-Boreu		Women, 65-79	Pattern 1	Pattern 2	Pattern 3	Pattern 4
Year	2015		List of diseases in this pattern	Hypertensive diseases, metabolic disorders, arthrosis, obesity and other hyperalimentation, diabetes mellitus	Other dorsopathies, disorders of bone density and structure, other soft tissue disorders, diseases of veins, lymphatic vessels and lymph nodes, not elsewhere classified, Neurotic, stress-related and somatoform disorders, Other joint disorders	Other forms of the heart diseases, mood (affective) disorders, disorders of thyroid glad, other diseases of intestines, disorders of lens, diseases of esophagus, sotmach and deodenum, chrnonic lower respiratory diseases, noninflammatory diseases of female genital tract, benign neoplasms, hernia, glaucoma	Diseases of oral cavity, salivary glands and jaws, other disorders of ear, acute upper respiratory infections dermatitis and eczema, behavioural syndromes associated with physiological disturbances and physical factors, episodic and paroxysmal disorders, other diseases of urinary system, other diseases of upper repiratory tract, nerve, nerve root and plexus diseaorders, mycoses
			Prevalence of the pattern	91.2% for 1 diagnosis, 67.8% for 2 or more diagnosis (number of patients 113,667)	77.1%, 45.8% (96,131)	74.2, 42.2 (95,539)	54.9, 22.5 (68,431)
			Name given ad hoc	Cardiometabolic	Musculoskeletal	Complex 1	Complex 2
			Men, 65-79	Pattern 1	Pattern 2	Pattern 3	Pattern 4
Name of Disease	Percentage (total in the study)		List of diseases in this pattern	Hypertensive diseases, metabolic disorders, diseases of male genital organs, diabetes mellitus, obesity and other hyperalimentation	Other dorsopathies, arthrosis, other soft tissue disorders, diseases of oral cavity, salivary glands and jaws, other joint disorders, other disorders of ear	Chronic lower respiratory diseases, mental and behavioural disorders due to psychoactive substance use	Other forms of heart disease, ischemic heart diseases
N/A	N/A		Prevalence of the pattern	89.3% for 1 diagnosis, 63.2% for 2 or more diagnosis (number of patients 92,419)	61.8, 28.1 (63,964)	34.1, 5.6 (35,334)	30.1, 4.6 (31,144)
			Name given ad hoc	Cardiometabolic	Musculoskeletal	Psychiatric and respiratory	Cardiovascular
			Women, ≥80	Pattern 1	Pattern 2	Pattern 3	Pattern 4
			List of diseases in this pattern	Hypertensive diseases, metabolic disorders, arthrosis, other forms of heart disease	Diseases of veins, lymphatic vessels and lymph nodes, not elsewhere classified, disorders of lens, disorders of bone density and structure, other dorsopathies, other diseases of intestines, neurotic, stress-related somatoform disorders, other soft tissue disorders, other joint disorders	Diabetes mellitus, obesity and other hyperalimentation	Obesity and other hyperalimentation, diseases of esophagus, stomach and duodenum, hernia
			Prevalence of the pattern	93.9% for 1 diagnosis, 71.2% for 2 or more diagnosis (number of patients 56,509)	76.8, 47.3 (46,210)	37.5, 6.8 (22,592)	22.3, 2.5 (13,406)
			Name given ad hoc	Cardiometabolic	Musculoskeletal	Endocrine	Gastrointestinal and metabolic
			Men, ≥80	Pattern 1	Pattern 2	Pattern 3	Pattern 4
			List of diseases in this pattern	Hypertensive diseases, diseases of male genital organs, metabolic disorders, other forms of heart disease, arthrosis, chronic lower respiratory diseases, diabetes mellitus	disorders of lens, other dorsopathies, other diseases of intestines, hernia, diseases of esophagus, stomach and duodenum, diseases of veins, lymphatic vessels and lymph nodes, not elsehwere classified, other disorders of ear, other soft tissue disorders	ischemic heart diseases, renal failure, diseases of arteries, arterioles and cappillaries, aplastic and other anaemias	Obesity and other hyperalimentation,glaucoma, inflammatory polyarthropathies, diseases of external ear
			Prevalence of the pattern	96.0% for 1 diagnosis, 81.4% for 2 or more diagnosis (number of patients 32,608)	70.7, 38.5 (24,012)	39.9, 10.9 (13,538)	34.4, 5.8 (11,668)
			Name given ad hoc	Cardiometabolic	Gastrointestinal and musculoskeletal	Cardiovascular and renal	Sensory and inflammatory

## Sheet: Forslund
Author	Forslund			Pattern 1	Pattern 2	Pattern 3	Pattern 4	Pattern 5	Pattern 6	Pattern 7
Year	2021		List of diseases in this pattern	Anxiety, depression, alcohol problems	Hypertension	Diabetes, hypertension	Cancer	Thyroid disorders	Hearing loss	Hypertension, cardiovascular disease
			Prevalence of the pattern	0.27	0.19	0.13	0.12	0.12	0.11	0.07
			Name given by authors	Same as list	Same as list	Same as list	Same as list	Same as list	Same as list	Same as list
Name of Disease	Percentage (in the total population)
Hypertension	14,4%
Anxiety disorders	5,6%
Thyroid disorders	5,2%
Hearing loss	4,6%
Diabetes	4,5%
Cancer	4,2%
Psoriasis or eczema	3,5%
Rheumatoid arthritis	3,1%
Depression	3,1%
Asthma	2,8%
Glaucoma	2,8%
Coronary heart disease	2,7%
Prostate disorders	2,7%
Alcohol problems	2,6%
Atrial fibrillation	2,5%
Irritable bowel syndrome	2,4%
COPD	2,1%
Stroke/TIA	1,8%
Diverticular disease	1,7%
Heart failure	1,6%
Painful condition	1,6%
Substance misuse	1,3%
Learning disability	1,3%
Constipation	1,2%
Chronic renal disease	1,1%
Dyspepsia	1,0%
Inflammatory bowel disease	0,8%
Dementia	0,8%
Blindness	0,8%
Migraine	0,7%
Chronic sinusitis	0,7%
Schizophrenia	0,6%
Peripheral vascular disease	0,6%
Chronic liver disease	0,6%
Anorexia or bulimia	0,6%
Viral hepatitis	0,5%
Epilepsy	0,4%
Multiple sclerosis	0,2%
Bronchiectasis	0,1%
Parkinson's disease	N/A

## Sheet: Garcia-Olmos
Author	Garcia-Olmos			Pattern 1	Pattern 2	Pattern 3	Pattern 4
Year	2012		List of diseases in this pattern	Hypertension (w/o complications), disorders of lipid metabolism, type 2 diabetes, cardiac arrhythmia	Cerebrovascular disease, ischaemic heart disease (excluding AMI), chronic renal failure, congestive heart failure	Anxiety and depression, thyroid disease, asthma, schizophrenia and affective psychoses	Obesity, osteoporosis, deafness, hearing loss, malignant neoplasms, degenerative joint disease, benign prostatic hypertrophy, emphysema, chronic bronchitis, COPD, generalized atherosclerosis, glaucoma, chronic liver disease, dementia and delusions, chronic skin ulcer, cardiac valve disease, Parkinson's disease
			Prevalence of the pattern	NA	NA	NA	NA
			Name given ad hoc	Cardiometabolic	Cardiorenal	Psychiatric and respiratory	Complex
Name of Disease	Percentage (total in the study)
Hypertension (with and without complications)	N/A
Disorders of lipid metabolism	N/A
Type 2 diabetes (with and without complications)	N/A
Cardiac arrhythmia	N/A
Cerebrovascular disease	N/A
Ischemic heart disease (excluding acute myocardial infarction)	N/A
Chronic renal failure	N/A
Congestive heart failure	N/A
Anxiety and depression	N/A
Thyroid disease	N/A
Asthma	N/A
Schizophrenia and affective psychoses	N/A
Obesity	N/A
Osteoporosis	N/A
Deafness, hearing loss	N/A
Malignant neoplasms	N/A
Degenerative joint disease	N/A
Benign prostatic hypertrophy	N/A
Emphysema, chronic bronchitis, COPD	N/A
Generalized atherosclerosis	N/A
Glaucoma	N/A
Chronic liver disease	N/A
Dementia and delusions	N/A
Chronic skin ulcer	N/A
Cardiac valve disease	N/A
Parkinson's disease	N/A

## Sheet: Guisado-Clavero
Author	Guisado-Clavero		Women aged 65-79 /// 2009	Pattern 1	Pattern 2	Pattern 3	Pattern 4	Pattern 5	Pattern 6
Year	2018		List of diseases in this pattern	None	Shoulder syndrome; back syndrome with radiating pain; skin disease, other; neck syndrome	Obesity; diabetes	Cholecystitis/cholelithiasis; disease digestive system, other; diverticular disease; liver disease NOS	Dementia; stroke/cerebrovascular accident	Atrial fibrillation/flutter; heart valve disease NOS; heart failure; heart disease, other; urinary disease, other; rheumatic fever/heart disease
			Prevalence of the pattern	35.6%	0.178	0.173	0.117	0.103	0.073
Name of Disease	Percentage (total in the study)		Name given by authors	Nonspecific	Musculoskeletal	Endocrine-metabolic	Digestive	Neuropsychiatric	Cardiovascular
N/A	N/A
			Women aged 65-79 /// 2014	Pattern 1	Pattern 2	Pattern 3	Pattern 4	Pattern 5	Pattern 6
			List of diseases in this pattern	None	Shoulder syndrome; back syndrome (L86); neck syndrome	Obesity; diabetes	Cholecystitis/cholelithiasis; diverticular disease; liver disease NOS; disease digestive system	Dementia	Atrial fibrillation/flutter; Heart valve disease NOS; heart failure; heart disease, other; rheumatic fever/heart disease; urinary disease, other
			Prevalence of the pattern	36.4%	0.169	0.196	0.124	0.09	0.057
			Name given by authors	Nonspecific	Musculoskeletal pattern	Endocrine-metabolic pattern	Digestive pattern	Neuropsychiatric pattern	Cardiovascular pattern
			Men aged 65-79 /// 2009	Pattern 1	Pattern 2	Pattern 3	Pattern 4	Pattern 5	Pattern 6
			List of diseases in this pattern	None	Osteoarthritis of knee; back syndrome with radiating pain; osteoarthritis, other; shoulder syndrome; musculoskeletal disease, other; skin disease, other; deafness; neck syndrome	Diabetes, non-insulin dependent	Chronic obstructive pulmonary disease; liver disease NOS; cholecystitis/cholelithiasis; chronic alcohol abuse; disease digestive system, other	Stroke/cerebrovascular accident; depressive disorder; dementia; ischemic heart disease without angina; atherosclerosis/peripheral vascular disease	Atrial fibrillation/flutter; heart valve disease NOS; heart failure; heart disease, other; urinary disease, other; ischemic heart disease without angina
			Prevalence of the pattern	36.7%	14.9	18.7	10.8	10.6	8.9
			Name given by authors	Nonspecific	Musculoskeletal pattern	Endocrine-metabolic	Digestive-respiratory	Neuropsychiatric	Cardiovascular
			Men aged 65-79 /// 2014	Pattern 1	Pattern 2	Pattern 3	Pattern 4	Pattern 5	Pattern 6
			List of diseases in this pattern	None	Osteoarthritis of knee; back syndrome with radiating pain; osteoarthritis, other; shoulder syndrome; musculoskeletal disease, other; skin disease, other; deafness; neck syndrome	Diabetes, non-insulin dependent	Chronic obstructive pulmonary disease; liver disease NOS; cholecystitis/cholelithiasis; respiratory disease, other; disease digestive system, other	Stroke/cerebrovascular accident; depressive disorder; dementia; ischemic heart disease without angina; atherosclerosis/peripheral vascular disease; cerebrovascular disease	Atrial fibrillation/flutter; heart valve disease NOS; heart failure; heart disease, other; urinary disease, other; ischemic heart disease without angina
			Prevalence of the pattern	38.2%	14.3	18.1	11.7	8.6	9.1
			Name given by authors	Nonspecific	Musculoskeletal	Endocrine-metabolic	Digestive-respiratory	Neuropsychiatric	Cardiovascular
			Women aged 80+ /// 2009	Pattern 1	Pattern 2	Pattern 3	Pattern 4	Pattern 5	Pattern 6
			List of diseases in this pattern	None	Shoulder syndrome; musculoskeletal disease, other; back syndrome with radiating pain; skin disease, other; osteoarthritis of hip	Depressive disorder; dementia; stroke/cerebrovascular accident	Diabetes, non-insulin dependent; urinary disease, other; obesity; anaemia, other/unspecified; endocrine/metabolic/nutritional disease, other	Heart failure; atrial fibrillation/flutter; heart valve disease NOS; heart disease, other	Cholecystits/cholelithiasis; disease digestive system, other; diverticular disease; viral hepatitis; liver disease NOS
			Prevalence of the pattern	34.3	16.1	15	12.8	12.3	9.6
			Name given by authors	Nonspecific	Musculoskeletal	Neuropsychiatric	Endocrine-metabolic	Cardiovascular	Digestive
			Women aged 80+ /// 2014	Pattern 1	Pattern 2	Pattern 3	Pattern 4	Pattern 5	Pattern 6
			List of diseases in this pattern	None	Shoulder syndrome; musculoskeletal disease, other; back syndrome with radiating pain; skin disease, other; osteoarthritis of hip; neck syndrome	Depressive disorder; dementia; stroke/cerebrovascular accident	Diabetes, non-insulin dependent; urinary disease, other; obesity; endocrine/metabolic/nutritional disease, other	Heart failure; atrial fibrillation/flutter; heart valve disease NOS; heart disease, other	Cholecystits/cholelithiasis; disease digestive system, other; diverticular disease; viral hepatitis; liver disease NOS
			Prevalence of the pattern	35	17	13.7	13.4	10.6	10.4
			Name given by authors	Nonspecific	Musculoskeletal	Neuropsychiatric	Endocrine-metabolic	Cardiovascular	Digestive
			Men aged 80+ /// 2009	Pattern 1	Pattern 2	Pattern 3	Pattern 4	Pattern 5	Pattern 6
			List of diseases in this pattern	None	Diabetes, non-insulin dependent; ischaemic heart disease without angina; atherosclerosis/peripheral vascular disease; acute myocardial infarction	Osteoarthrisitis of knee; deafness; skin disease, other; obesity; back syndrome with radiating pain; shoulder syndrome; musculoskeletal disease, other; varicose veins of leg	Chronic obstructive pulmonary disease; respiratory disease, other; cholecystitis/chloelithiasis; disease digestive system, other	Dementia; depressive disorder; stroke/cerebrovascular accident; Parkinsonism	Atrial fibrillation/flutter; heart failure; heart valve disease NOS; heart disease, other; hypertension, complicated
			Prevalence of the pattern	34.1	14.1	13.9	13.3	13.3	11.4
			Name given by authors	Nonspecific	Endocrine-metabolic	Muscloskeletal	Digestive-respiratory	Neuropsychiatric	Cardiovascular
			Men aged 80+ /// 2014	Pattern 1	Pattern 2	Pattern 3	Pattern 4	Pattern 5	Pattern 6
			List of diseases in this pattern	None	Diabetes, non-insulin dependent; ischaemic heart disease without angina; atherosclerosis/peripheral vascular disease; acute myocardial infarction; ischaemic heart disease with angina; heart failure	Osteoarthrisitis of knee; skin disease, other; obesity; back syndrome with radiating pain; shoulder syndrome; musculoskeletal disease, other; varicose veins of leg; osteoarthiritis of hip	Chronic obstructive pulmonary disease; respiratory disease, other; diverticular disease	Dementia; depressive disorder; stroke/cerebrovascular accident; Parkinsonism	Atrial fibrillation/flutter; heart failure; heart valve disease NOS; heart disease, other; hypertension, complicated; urinary disease other
			Prevalence of the pattern	35.3	12.6	14.1	15.5	11.6	10.9
			Name given by authors	Nonspecific	Endocrine-metabolic	Muscloskeletal	Digestive-respiratory	Neuropsychiatric	Cardiovascular

## Sheet: Machon
Author	Machon		Robust	Pattern 1	Pattern 2	Pattern 3
Year	2020		List of diseases in this pattern	None	Cataract/other lens diseases, colitis/related diseases, dorsopathies, dyslipidaemia, ear/nose/throat diseases, osteoarthritis/other degenerative joint diseases, other musculoskeletal/joint diseases, venous/lymphatic diseases	Chronic kidney diseases, diabetes, heart failure, hypertension, inflammatory arthropathies, obesity, prostate diseases, sleep disorders
			Prevalence of the pattern	0.61	0.24	0.15
			Name given ad hoc	Nonspecific	Musculoskeletal	Cardiometabolic and renal
Name of Disease	Percentage
Allergy	13.7
Anaemia	7.0		Frail	Pattern 1	Pattern 2	Pattern 3	Pattern 4
Asthma	3.2		List of diseases in this pattern	None	COPD/emphysema/chronic bronchitis, dyslipidaemia, ear/nose/throat diseases, neurotic/stress-related/other somatoform diseases, osteoarthritis/other degenerative joint diseases, peripheral neuropathy, venous/lymphatic diseases	Bradycardias/ conduction diseases, cardiac valve diseases, diabetes, heart failure, hypertension, inflammatory arthropathies, prostate diseases and sleep disorders	Anaemia, cataract/other lens diseases, chronic kidney diseases, colitis/related diseases, dementia, depression/mood diseases, oesophagus/stomach/duodenum diseases, other eye diseases, other genitourinary diseases
Autoimmune diseases	7.4		Prevalence of the pattern	0.67	0.1	0.18	0.05
Blindness, visual impairment	2.5		Name given ad hoc	Nonspecific	Musculoskeletal	Cardiometabolic	Complex psychogeriatric and eye
Blood and blood forming organ diseases	1.7
Bradycardias and conduction diseases	2.6
Cardiac valve diseases	4.8
Cataract and other lens diseases	24.1
Cerebrovascular disease	8.0
Chronic infectious diseases	1.2
Chronic kidney diseases	5.8
Chronic páncreas, biliary tract and gallbladder diseases	3.9
Chronic ulcer of the skin	3.9
Colitis and related diseases	14.0
COPD, emphysema, chronic bronchitis	9.6
Deafness, hearing impairment	6.2
Dementia	2.1
Depression and mood diseases	4.6
Diabetes	20.7
Dorsopathies	18.7
Dyslipidaemia	39.4
Ear, nose, throat diseases	19.6
Glaucoma	4.6
Heart failure	6.6
Hematological neoplasms	2.6
Hypertension	55.0
Inflammatory arthropathies	11.8
Migraine and facial pain syndromes	8.1
Neurotic, stress-related and other somatoform diseases	7.7
Obesity	7.9
Oesophagus, stomach and duodenum diseases	7.6
Osteoarthritis and other degenerative joint diseases	20.0
Osteoporosis	2.6
Other cardiovascular diseases	2.2
Other eye diseases	11.8
Other genitourinary diseases	11.9
Other metabolic diseases	4.7
Other musculoskeletal and joint diseases	27.8
Other neurological diseases	5.4
Other psychiatric and behavioral diseases	2.6
Other respiratory diseases	3.1
Other skin diseases	2.2
Peripheral neuropathy	7.7
Peripheral vascular disease	4.9
Prostate diseases	15.0
Sleep disorders	18.0
Solid neoplasms	6.5
Thyroid diseases	10.2
Venous and lymphatic diseases	12.3

## Sheet: Mino-Leon
Author	Mino-Leon		Cluster analysis	Pattern 1	Pattern 2	Pattern 3	Pattern 4	Pattern 5
Year	2017		List of diseases in this pattern	Musculoskeletal, vascular, upper gastroinstestinal	Hypertension, respiratory, cardiac	Neoplasia	Psychological, neurological	Endocrine and renal
			Prevalence of the pattern	54.8	62.5	3.3	8.1	35.5
			Name	Same as list	Same as list	Same as list	Same as list	Same as list
			Principal component analysis	Pattern 1	Pattern 2	Pattern 3	Pattern 4	Pattern 5
Name of Disease	Percentage (total in the study)		List of diseases in this pattern	Musculoskeletal, vascular, upper gastroinstestinal	Hypertension, respiratory, cardiac	Neoplasia	Psychological, neurological and renal	Endocrine
Diabetes Mellitus	32.7		Prevalence of the pattern	54.8	62.5	3.3	10.9	32.7
Depression	0.1		Name	Same as list	Same as list	Same as list	Same as list	Same as list
Neurotic disorders	4.7
Parkinson's disease	0.9
Alzheimer's disease	0.3
Migraine and other headache syndromes	1.3
Transient cerebral ischaemic attacks	0.2
Other polyneuropathies	0.7
Hypertension	49.5
Ischemic heart disease	4.2
Arrhythmias	0.9
Heart failure	0.3
Disorders of lipoprotein metabolism	14.1
Atherosclerosis	0.1
Venous insufficiency chronic peripheral	10.1
Bronchitis	1.2
Emphysema and other obstructive pulmonary disease	6.8
Asthma	0.7
Gastro-oesophageal reflux disease	0.7
Gastric, deudonal, peptic, and gastrojejunal ulcer	0.1
Gastritis	6.1
Rheumatoid arthritis	1.9
Other arthritis	0.8
Arthrosis	18.1
Acquired deformities of fingers and toes	0.4
Dorsalgia	6.8
Soft tissue disorders	0.6
Osteoporosis with and without fracture	2.5
Chronic renal failure	2.7
Neoplasia	3.3

## Sheet: Poblador-Plou
Author	Poblador-Plou		Male 15-44	Pattern 1	Pattern 2	Pattern 3
Year	2014		List of diseases in this pattern	Disorders of lipid metabolism, hypertension, diabetes, obesity	Gastro-oesophageal reflux, developmental disorder, seizure disorder, anxiety/neuroses, attention deficit disorder, behaviour problems, depression, personality disorders, substance use	Depression, low back pain, kyphoscoliosis, arthropathy, gastro-esophageal reflux, hypertension
			Prevalence of the pattern	1.17	4.37	1.35
			Name given ad-hoc	Cardiometabolic	Psychiatric and substance abuse	Musculoskeletal and depression
			Male 45-64	Pattern 1	Pattern 2
			List of diseases in this pattern	Acute myocardial infarction, cardiac arrhythmia, cardiac valve disorders, cardiovascular disorders (other), disorders of lipid metabolism, generalised atherosclerosis, hypertension, ischemic heart disease (excluding AMI), diabetes, other endocrine disorders, cataract, aphakia, retinal disorders (excluding diabetic retinopathy), cerebrovascular disease, peripheral neuropathy, neuritis, obesity, go…	Chronic liver disease, diverticular disease of colon, gastro-oesophageal reflux, irritable bowel syndrome, cervical pain syndromes, low back pain, neurological disorders (other), anxiety/neuroses, behaviour problems, depression, personality disorders, substance use, emphysema/chronic bronchitis/COPD
Name of Disease	Percentage (total in the study)		Prevalence of the pattern	19.41	11.36
N/A	N/A		Name given ad-hoc	Cardiometabolic	Gastrointestinal, musculoskeletal and psychiatric
			Male 65+	Pattern 1	Pattern 2
			List of diseases in this pattern	Acute myocardial infarction, cardiac arrhythmia, cardiac valve disorders, cardiovascular disorders (other), congestive heart failure, disorders of lipid metabolism, generalised atherosclerosis, hypertension, ischemic heart disease (excluding AMI), deafness, hearing loss, diabetes, other endocrine disorders, thyroid disease, cataract/aphakia, retinal disorders (excluding diabetic retinopathy), div…	Chronic liver disease, irritable bowl syndrome, hematological disorders (other), mild malignant neoplasms, obesity, behaviour problems, substance use, psoriasis
			Prevalence of the pattern	66.55	2.99
			Name given ad-hoc	Cardio-metabolic	Complex gastrointestinal and psychiatric
			Female 15-44	Pattern 1	Pattern 2	Pattern 3
			List of diseases in this pattern	Asthma, hypertension, other endocrine disorders, thyroid disease, varicose veins of lower extremities, arthropathy, kyphoscoliosis, low back pain, peripheral neuropathy, neuritis, obesity, dermatitis, psoriasis	Irritable bowel syndrome, anxiety, neuroses, behaviour problems, depression, peronality disorders, substance use,	Kyphoscoliosis, developmental disorder, seizure disorder
			Prevalence of the pattern	8.3	4.26	0.17
			Name given ad hoc	Musculoskeletal, cardio-endocrine and dermatological	Psychiatric	Neurological
			Female 45-64	Pattern 1	Pattern 2
			List of diseases in this pattern	Cardiac arrythmia, cardiac valve disorders, cardiovascular disorders (other), disorders of lipid metabolism, generalised atherosclerosis, hypertension, ischemic heart disease (excluding AMI), diabetes, other endocrine disorders, thyroid disease, cataract/aphakia, retinal disorders (excluding diabetic retinopathy), diverticular disease of colon, gastro-oesophageal reflux, arthropathy, cerebrovascu…	Gastro-oesophageal reflux, irritable bowel syndrome, cervical pain syndromes, neurological disorders, other, seizure disorder, anxeity, neurosis, behaviour problems, depression, personality disorders, substance use, emphysema, chronic bronchitis, COPD
			Prevalence of the pattern	19.41	11.36
			Name given ad hoc	Cardio-endocrine and eye	Neurological, gastrointestinal and psychiatric
			female 65+	Pattern 1	Pattern 2	Pattern 3
			List of diseases in this pattern	Acute myocardial infarction, cardiac arrythmia, cardiac valve disorders, cardiovascular disorders, other, congestive heart failure, generalised atherosclerosis, hypertension, ischemic heart disease (excluding AMI), deafness, hearing loss, diabetes, other endocrine disorders, cataract/aphakia, retinal disorders (excluding diabetic retinopathy), iron deficiency, other deficiency anaemias, cerebrova…	Inflammatory bowel disease, renal calculi, mild malignant neoplasms, behaviour problems, depression, substance use	Osteoporosis, utero-vaginal prolapse, chronic liver disease, diverticular disease of colon, gastro-esophageal reflux, irritable bowel syndrome, chronic cystic disease of the breast, varicose veins of lower extremities, arthropathy, cervical pain syndromes, kyphoscoliosis, low back pain, neurologic disorders, other, peripheral neuropathy, neuritis, obesity, anxiety, neuroses, emphysema, chronic br…
			Prevalence of the pattern	46.07	1.04	43.07
			Name given ad hoc	Complex cardio-metabolic and neurological	Psychiatric	Complex gastrointestinal and musculoskeletal

## Sheet: Prado-Torres 
Author	Prados-Torres		Male 15-44	Pattern 1	Pattern 2
Year	2012		List of diseases in this pattern	Disorders of lipid metabolism, hypertension, diabetes, obesity	Disorders of lipid metabolism, obesity, anxiety, neuroses, substance use, schizophrenia and affective psychosis
			Prevalence of the pattern	0.93	1.53
			Name given by authors	Cardio-metabolic	Psychiatric and substance abuse
			Male 45-64	Pattern 1	Pattern 2
Name of Disease	Percentage (total in the study)		List of diseases in this pattern	Ischemic heart disease (exclusing infarction), cardiac arrhythmia, generalised atherosclerosis, acute myocardial infarction, hypertension, diabetes, chronic liver disease, obesity, subtsance use, emphysema/chronic bronchitis/COPD	Obesity, deafness/hearing loss, gastro-oesophageal reflux, varicose veins of lower extremities, prostatic hypertrophy, arthropathy, low back pain
N/A	N/A		Prevalence of the pattern	9.2	4.86
			Name given by authors	Cardio-metabolic	Mechanical-obesity-thyroidal
			Male 65+	Pattern 1	Pattern 2	Pattern 3
			List of diseases in this pattern	Congestive heart failure, cardiac arrythmia, generalized atherosclerosis, hypertension, diabetes, iron deficiency/other deficiency anaemias, hematologic disorders (other), obesity, gout, cardiovascular disorders (other)	Congestive heart failure, iron deficiency/other deficiency anemias, osteoporosis, Parkinson's disease, dementia and delirium, behaviour problems, chronic ulcer of the skin, Cerebrovascular disease	Osteoporosis, gastro-oesophegeal reflux, prostatic hypertrophy, arthropathy, cervical pain syndromes, low back pain, anxiety, neuroses, dermatitis and eczema
			Prevalence of the pattern	20.25	1.67	13.56
			Name given by authors	Cardio-metabolic	Mechanical-obesity-thyroidal	Psychogeriatric
			Female 15-44	Pattern 1	Pattern 2
			List of diseases in this pattern	Disorders of lipid metabolism, hypertension, obesity	Varicose veins of lower extremities, iron deficiency/other deficiency anaemia, arthropathy, cervical pain syndromes, behaviour problems, dermatitis and eczema, disease of hair and hair follicles, thyroid disease
			Prevalence of the pattern	0.38	2.69
			Name given by authors	Cardio-metabolic	Mechanical-obesity-thyroidal
			Female 45-64	Pattern 1	Pattern 2	Pattern 3
			List of diseases in this pattern	Hypertension, diabetes, obesity	Thyroid disease, gastro-oesophageal reflux, varicose veins of lower extremities, cervical pain syndromes, low back pain, anxeity, neuroses, osteoporosis, dermatitis and eczema	Behaviour problems, depression
			Prevalence of the pattern	4.05	11.69	0.12
			Name given by authors	Cardio-metabolic	Mechanical-obesity-thyroidal	Depressive
			Female 65+	Pattern 1	Pattern 2	Pattern 3	Pattern 4
			List of diseases in this pattern	Disorders of lipid metabolism, osteoporosis, thyroid disease, gastro-oesophageal reflux, diverticular disease of colon, varicose veins of lower extremities, arthropathy, cervical pain syndromes, low back pain, anxiety, neuroses, dermatitis and eczema	Congestive heart failure, cardiac arrythmia, iron deficiency/other deficiency anaemia, cerebrovascular disease, dementia and delirium, chronic ulcer of the skin	Congestive heart failure, cardiac arrythmia, ischemic heart disease (excluding infraction), hypertension, diabetes, hematologic disorders (other), obesity	Behaviour problems, depression
			Prevalence of the pattern	3.48	33.3	17.3	0.16
			Name given by authors	Mechanical-obesity-thyroidal	Cardio-metabolic	Psychogeriatric	Depressive

[truncated: 6 more sheets: Roso-Llorach, Stafford, Violan 2018, Violan 2019, Violan 2020, Zhu]
